# Supplementary material for: WTAP Suppresses Cutaneous Melanoma Progression by Upregulation of KLF9: Insights into m6A-Mediated Epitranscriptomic Regulation
Source: Biomedicines. 2025 Oct 31;13(11):2685. doi: 10.3390/biomedicines13112685 (PMC12650262; doi:10.3390/biomedicines13112685)
Supplement: Supplementary file 1 [file biomedicines-13-02685-s001.zip]

Archive with 17 entries (15 files):
- supplementary/
- supplementary/Figure S1 legend revised.txt
- supplementary/Figure S1 revised.jpg
- supplementary/Figure S1B_Migration area.pdf
- supplementary/Figure S1D raw file/
- supplementary/Figure S1D raw file/A2058-NC.jpg
- supplementary/Figure S1D raw file/A2058-oeWTAP.jpg
- supplementary/Figure S1D raw file/A375-NC.jpg
- supplementary/Figure S1D raw file/A375-oeWTAP.jpg
- supplementary/Figure S1D_A2058 NC vs shWTAP.pdf
- supplementary/Figure S1D_A375 NC vs oeWTAP.pdf
- supplementary/Figure S2.png
- supplementary/Figure S3 legend.txt
- supplementary/Figure S3.tif
- supplementary/Figure S3_MeRIP-qPCR.pdf
- supplementary/Table S1.csv
- supplementary/Table S2.xlsx
