# Supplementary material for: WTAP Suppresses Cutaneous Melanoma Progression by Upregulation of KLF9: Insights into m6A-Mediated Epitranscriptomic Regulation
Source: Biomedicines. 2025 Oct 31;13(11):2685. doi: 10.3390/biomedicines13112685 (PMC12650262; doi:10.3390/biomedicines13112685)
Supplement: Supplementary file 1 [file biomedicines-13-02685-s001.zip › supplementary/Figure S1 legend revised.txt]

Figure S1. WTAP inhibits melanoma cell proliferation and migration in vitro. (A) Celltrace proliferation assay showing baseline proliferative activity in melanoma cell lines A375 and A2058 and normal melanocytes MNT-1. (B) Wound healing assay in A375 and A2058 cells. (C) CCK-8 proliferation assay in A375 and A2058 cells after WTAP overexpression (OE) or knockdown (SH). (D) EdU incorporation assay to assess DNA synthesis. Quantitative analyses of migration distances and EdU-positive cells are presented as mean ± SD (n = 3, p < 0.05). Scale bar = 100 μm. OE, overexpression; SH, short hairpin RNA knockdown; EdU, 5-ethynyl-2′-deoxyuridine; CCK-8, Cell Counting Kit-8; SD, standard deviation.
