# Supplementary material for: WTAP Suppresses Cutaneous Melanoma Progression by Upregulation of KLF9: Insights into m6A-Mediated Epitranscriptomic Regulation
Source: Biomedicines. 2025 Oct 31;13(11):2685. doi: 10.3390/biomedicines13112685 (PMC12650262; doi:10.3390/biomedicines13112685)
Supplement: Supplementary file 1 [file biomedicines-13-02685-s001.zip › supplementary/Figure S3 legend.txt]

Figure S3. WTAP promotes m⁶A methylation enrichment of KLF9 mRNA. MeRIP-qPCR analysis showing that knockdown of WTAP significantly reduced m⁶A enrichment on KLF9 transcripts in A375 cells compared with the sh-NC group. Data are presented as mean ± SD of three independent experiments, by unpaired Student’s t-test.
