# Supplementary material for: WTAP Suppresses Cutaneous Melanoma Progression by Upregulation of KLF9: Insights into m6A-Mediated Epitranscriptomic Regulation
Source: Biomedicines. 2025 Oct 31;13(11):2685. doi: 10.3390/biomedicines13112685 (PMC12650262; doi:10.3390/biomedicines13112685)
Supplement: Supplementary file 1 [file biomedicines-13-02685-s001.zip › supplementary/Table S1.csv]

gene name	beta	HR (95% CI for HR)	wald.test	p.value
ZFP36L2	-0.3	0.74 (0.59-0.93)	6.8	0.0094
OGFRL1	-0.26	0.77 (0.67-0.9)	11	0.00079
KLF9	-0.2	0.82 (0.71-0.95)	6.7	0.0098
TAX1BP3	0.3	1.3 (1.1-1.6)	10	0.0016
ZNF292	-0.2	0.82 (0.71-0.95)	6.8	0.0091
RBL2	-0.29	0.75 (0.63-0.9)	9.2	0.0024
CCPG1	-0.22	0.81 (0.69-0.93)	8.1	0.0044
EBLN3	-0.36	0.7 (0.57-0.85)	12	0.00043
HIPK3	-0.31	0.73 (0.6-0.9)	8.7	0.0031
TBC1D8	-0.25	0.78 (0.66-0.92)	8.5	0.0036
KDM7A	-0.24	0.79 (0.66-0.93)	7.6	0.0057
EFNA3	0.15	1.2 (1.1-1.3)	9.2	0.0024
PNRC1	-0.38	0.68 (0.55-0.85)	11	0.00077
TTC39C	-0.18	0.83 (0.75-0.93)	11	0.00096
MEF2A	-0.27	0.76 (0.62-0.93)	7	0.0084
PHYHD1	0.11	1.1 (1-1.2)	8.2	0.0041
PHF11	-0.26	0.77 (0.66-0.89)	12	0.00062
TINCR	0.075	1.1 (1-1.1)	7.5	0.0061
PLCD3	0.23	1.3 (1.1-1.5)	8.6	0.0034
ID2	-0.21	0.81 (0.7-0.93)	8.6	0.0034
BOK	0.17	1.2 (1.1-1.3)	13	0.00029
FGF2	-0.12	0.89 (0.83-0.95)	11	0.00083
PELI1	-0.24	0.79 (0.66-0.94)	6.8	0.0093
LCE2A	0.065	1.1 (1-1.1)	7.4	0.0066
CHRDL1	-0.074	0.93 (0.88-0.98)	8.1	0.0044
MIR621	0.29	1.3 (1.1-1.6)	13	0.00028
MIR568	-0.17	0.84 (0.75-0.95)	8.3	0.004
RP11612B62	-0.16	0.86 (0.77-0.95)	7.8	0.0052
DLL3	0.092	1.1 (1-1.2)	9.8	0.0018
SNX10	-0.16	0.85 (0.78-0.94)	10	0.0012
TPBGL	0.11	1.1 (1-1.2)	7.2	0.0073
TMEM178B	-0.09	0.91 (0.86-0.98)	7.3	0.0068
PPP1R14BP3	0.22	1.2 (1.1-1.5)	7.7	0.0054
TTYH3	0.22	1.2 (1.1-1.4)	14	0.00016
BAIAP2L2	0.11	1.1 (1-1.2)	6.7	0.0099
DUSP6	-0.2	0.82 (0.72-0.92)	10	0.0014
TLR1	-0.19	0.83 (0.74-0.92)	12	0.00063
PRKACB	-0.22	0.8 (0.69-0.92)	9.6	0.0019
TMX4	-0.18	0.83 (0.74-0.94)	8.8	0.0031
CLN6	0.31	1.4 (1.1-1.6)	11	0.00081
FAH	0.22	1.2 (1.1-1.5)	7.3	0.0067
TIMM50	0.25	1.3 (1.1-1.5)	8.4	0.0038
FAM213B	0.27	1.3 (1.1-1.6)	9.4	0.0022
E2F3	0.37	1.4 (1.2-1.8)	11	0.0011
APOA1BP	0.23	1.3 (1.1-1.5)	7	0.0084
FAM161A	0.24	1.3 (1.1-1.5)	8.6	0.0033
RPP25	0.16	1.2 (1-1.3)	7	0.0081
FOXN2	-0.25	0.78 (0.67-0.92)	9.1	0.0025
LHB	0.14	1.2 (1.1-1.2)	14	0.00016
SEL1L3	-0.16	0.85 (0.79-0.93)	14	0.00016
LRFN1	0.18	1.2 (1.1-1.3)	10	0.0016
CSGALNACT1	-0.18	0.84 (0.76-0.92)	13	0.00038
MCOLN2	-0.2	0.82 (0.73-0.91)	14	0.00015
CACFD1	0.28	1.3 (1.1-1.6)	11	0.0011
GPI	0.34	1.4 (1.2-1.7)	15	0.00012
SOX4	0.19	1.2 (1.1-1.4)	8.2	0.0041
PNMA6A	0.12	1.1 (1.1-1.2)	12	0.00053
RAP1GAP	0.12	1.1 (1-1.2)	6.7	0.0099
MSRB2	0.19	1.2 (1-1.4)	6.7	0.0096
SLC25A15	0.35	1.4 (1.2-1.7)	15	0.00011
STK32C	0.26	1.3 (1.1-1.5)	12	0.00069
NIPAL3	-0.18	0.83 (0.73-0.95)	7.9	0.0049
GDPD5	0.2	1.2 (1.1-1.4)	12	0.00059
TYRP1	0.042	1 (1-1.1)	11	0.0012
CADM1	-0.11	0.89 (0.83-0.96)	8.6	0.0034
TPCN2	0.18	1.2 (1.1-1.3)	11	0.00093
OCA2	0.057	1.1 (1-1.1)	11	0.00082
MGAT4A	-0.24	0.79 (0.68-0.92)	9.1	0.0026
SAMD9	-0.2	0.82 (0.73-0.92)	11	0.00074
SGCE	-0.17	0.85 (0.76-0.94)	9	0.0026
CERKL	-0.13	0.88 (0.81-0.96)	8.8	0.003
EVI2A	-0.13	0.88 (0.81-0.95)	10	0.0016
CDH3	0.081	1.1 (1-1.1)	8.8	0.0031
FCGR2C	-0.13	0.88 (0.82-0.95)	11	0.00079
SORL1	-0.14	0.87 (0.8-0.94)	12	0.00041
KRTAP191	0.063	1.1 (1-1.1)	11	0.00096
