# Supplementary material for: WTAP Suppresses Cutaneous Melanoma Progression by Upregulation of KLF9: Insights into m6A-Mediated Epitranscriptomic Regulation
Source: Biomedicines. 2025 Oct 31;13(11):2685. doi: 10.3390/biomedicines13112685 (PMC12650262; doi:10.3390/biomedicines13112685)
Supplement: Supplementary file 1 [file biomedicines-13-02685-s001.zip › supplementary/Table S2.xlsx]

## Sheet: Sheet1
gene name	coefficient (min)
APOA1BP	.
CACFD1	.
CCPG1	.
CLN6	.
DLL3	0.024132
FAM213B	.
GPI	0.349753
KLF9	-0.0527334
LRFN1	0.0328524
MIR568	0.0394064
MIR621	0.238755
OGFRL1	.
PNRC1	-0.287225
PPP1R14BP3	.
RAP1GAP	.
RBL2	.
RP11612B62	.
SNX10	-0.110201
TIMM50	.
TPBGL	.
TTYH3	0.126765
ZFP36L2	.
ZNF292	0.552025
